# Supplementary material for: Development of 16 novel EST-SSR markers for species identification and cross-genus amplification in sambar, sika, and red deer
Source: PLoS One. 2022 Apr 1;17(4):e0265311. doi: 10.1371/journal.pone.0265311 (PMC8975116; doi:10.1371/journal.pone.0265311)
Supplement: S1 Table — (XLSX) [file pone.0265311.s001.xlsx]

## Sheet: 工作表1
Locus	Species	Allele size/Allele frequency
Locus_3		128	134
	Sambar	1	0
	Sika deer	1	0
	Red deer	0.9891	0.0109
Locus_4		126	129
	Sambar	1	0
	Sika deer	0.6667	0.3333
	Red deer	0.9348	0.0652
Locus_7		135	138	141	144	148
	Sambar	0	0.3111	0.2	0.0778	0.4111
	Sika deer	0.35	0	0.65	0	0
	Red deer	0.087	0.1739	0.6087	0.0978	0.0326
Locus_8		153	157	161	165
	Sambar	0	0.3667	0.2667	0.3667
	Sika deer	0.0333	0	0.9667	0
	Red deer	0.9205	0.0795	0	0
Locus_10		223	226
	Sambar	1	0
	Sika deer	0.7667	0.2333
	Red deer	1	0
Locus_14		131	135	137	139	141
	Sambar	0	1	0	0	0
	Sika deer	0	0	1	0	0
	Red deer	0.0256	0.1026	0.6538	0.0769	0.141
Locus_15		128	133	135	137	139	141	144	146
	Sambar	0	0	0	0.3222	0	0	0.6556	0.0222
	Sika deer	0	0	0	1	0	0	0	0
	Red deer	0.0556	0.0889	0.1	0.4889	0.0444	0.2222	0	0
Locus_16		142	144	146	148	150	153
	Sambar	0.4556	0.4556	0.0111	0.0222	0.0333	0.0222
	Sika deer	1	0	0	0	0	0
	Red deer	0.9091	0.0909	0	0	0	0
Locus_20		112	115	117	120	124
	Sambar	0.7444	0	0.2556	0	0
	Sika deer	1	0	0	0	0
	Red deer	0.75	0.2174	0.0109	0.0217	0
Locus_21		143	147	153
	Sambar	0	0.6556	0.3444
	Sika deer	0	1	0
	Red deer	1	0	0
Locus_25		144	147	151
	Sambar	0.6889	0.1778	0.1333
	Sika deer	0	1	0
	Red deer	0	1	0
Locus_26		94	97	100
	Sambar	0	0	1
	Sika deer	0	1	0
	Red deer	0.0109	0	0.9891
Locus_32		139	145
	Sambar	0.0795	0.9205
	Sika deer	0	1
	Red deer	0.0326	0.9674
Locus_34		151	155	158	161
	Sambar	0	1	0	0
	Sika deer	0.5	0	0.5	0
	Red deer	0.1739	0.0652	0.7174	0.0435
Locus_37		144	151
	Sambar	0.0111	0.9889
	Sika deer	0	1
	Red deer	0.0435	0.9565
Locus_39		138	141
	Sambar	0.0111	0.9889
	Sika deer	0	1
	Red deer	0	1
Locus_40		138	148	150	152	154
	Sambar	0	0.0222	0.0222	0.7111	0.2444
	Sika deer	0.2833	0	0.3333	0.2167	0.1667
	Red deer	0	0.0114	0.8636	0.1136	0.0114
Locus_41		134	138	142	147	151	155	159
	Sambar	0.9	0.1	0	0	0	0	0
	Sika deer	1	0	0	0	0	0	0
	Red deer	0.4565	0	0.0217	0.2065	0.1522	0.0761	0.087
Locus_42		94	100	106	108	112
	Sambar	0.0111	0.0111	0	0.4	0.5778
	Sika deer	-	-	-	-	-
	Red deer	0	0	0.0222	0.0111	0.9667
Locus_43		141	143	145	147	149	151
	Sambar	0.3556	0.3556	0.2889	0	0	0
	Sika deer	0	0	0.3	0.3667	0.3	0.0333
	Red deer	0	0.2333	0.4222	0.3	0.0444	0
Locus_44		135	137	139	142
	Sambar	0	0.3778	0.6	0.0222
	Sika deer	0.5	0.5	0	0
	Red deer	-	-	-	-
Locus_46		138	144
	Sambar	0	1
	Sika deer	1	0
	Red deer	0.9891	0.0109
Locus_48		133	139	141
	Sambar	0.0667	0.9333	0
	Sika deer	0	1	0
	Red deer	0	0.9674	0.0326
Locus_49		115	117
	Sambar	0.5667	0.4333
	Sika deer	1	0
	Red deer	0.875	0.125
Locus_50		136	148	154	156	158	160	163	165	167
	Sambar	1	0	0	0	0	0	0	0	0
	Sika deer	0	0	0	0.9833	0.0167	0	0	0	0
	Red deer	0	0.0233	0.2442	0.1279	0.2093	0.0814	0.1047	0.1977	0.0116
Locus_52		201	204
	Sambar	0.2111	0.7889
	Sika deer	0.9667	0.0333
	Red deer	1	0
Locus_53		156	158	160	164
	Sambar	0.0111	0.2222	0.5667	0.2
	Sika deer	0.4	0.6	0	0
	Red deer	-	-	-	-
Locus_54		277	283	290
	Sambar	0.1778	0.8222	0
	Sika deer	0	0.8393	0.1607
	Red deer	0.0326	0.9348	0.0326
Locus_55		158	164
	Sambar	0.7778	0.2222
	Sika deer	1	0
	Red deer	1	0
