# Supplementary material for: Development of 16 novel EST-SSR markers for species identification and cross-genus amplification in sambar, sika, and red deer
Source: PLoS One. 2022 Apr 1;17(4):e0265311. doi: 10.1371/journal.pone.0265311 (PMC8975116; doi:10.1371/journal.pone.0265311)
Supplement: S2 Table — k, number of alleles; PIC, polymorphism information content; P(ID), HWE, deviation from Hardy-Weinberg equilibrium (NS not significant, ND not done, *P<0.05). LD, linkage disequilibrium. Microchecker null, MICROCHECKER results of tests for evidence of null allele. Microchecker dropout, MICROCHEKER results of tests for evidence of allele dropout. (XLSX) [file pone.0265311.s002.xlsx]

## Sheet: 工作表1
Locus	Picked for high-polymorphic cross-species identification	Chromosone number based on Red deer genome (NC_057815-NC_057848)	Sambar							Red							Sika
			k	PIC	HWE	LD	Microchecker null	Microchecker dropout		k	PIC	HWE	LD	Microchecker null	Microchecker dropout		k	PIC	HWE	LD	Microchecker null	Microchecker droopout
Locus_3		12	1	0	ND		ND	ND		2	0.021	NS		No	No		1	0	ND		ND	ND
Locus_4		8	1	0	ND		ND	ND		2	0.114	NS		No	No		2	0.346	NS		No	No
Locus_7	v	12	4	0.63	NS		No	No		5	0.544	NS		No	No		2	0.351	NS		No	No
Locus_8	v	28	3	0.586	NS		No	No		2	0.136	NS		No	No		2	0.062	ND		No	No
Locus_10		8	1	0	ND		ND	ND		1	0	ND		ND	ND		2	0.294	NS		No	No
Locus_14	v	X	1	0	ND		ND	ND		5	0.503	NS	Locus_16, Locus_43	No	No		1	0	ND		ND	ND
Locus_15	v	24	3	0.376	NS	Locus_21	No	No		6	0.651	*		Yes	No		1	0	ND		ND	ND
Locus_16	v	15	6	0.495	NS		No	No		2	0.152	NS	Locus_14	No	No		1	0	ND		ND	ND
Locus_20	v	15	2	0.308	NS		No	No		4	0.336	NS		No	No		1	0	ND		ND	ND
Locus_21		9	2	0.35	NS	Locus_15	No	No		1	0	ND		ND	ND		1	0	ND		ND	ND
Locus_25	v	5	3	0.428	NS	Locus_54	No	No		1	0	ND		ND	ND		1	0	ND		ND	ND
Locus_26	v	11	1	0	ND		ND	ND		2	0.021	NS		No	No		1	0	ND		ND	ND
Locus_32		21	2	0.136	NS		No	No		2	0.061	NS		No	No		1	0	ND		ND	ND
Locus_34	v	8	1	0	ND		ND	ND		4	0.411	NS		No	No		2	0.375	*		No	No
Locus_37		18	2	0.022	ND		No	No		2	0.08	NS		No	No		1	0	ND		ND	ND
Locus_39		32	2	0.022	ND		No	No		1	0	ND		ND	ND		1	0	ND		ND	ND
Locus_40	v	14	4	0.372	NS		No	No		4	0.221	NS		No	No		4	0.685	NS		No	No
Locus_41	v	20	2	0.164	NS		No	No		6	0.675	NS	Locus_54	No	No		1	0	NS		ND	ND
Locus_42		10	4	0.399	*		No	No		2	0.315	NS		No	No		-	-	-		ND	ND
Locus_43	v	22	3	0.59	NS		No	No		4	0.613	NS	Locus_14	No	No		4	0.619	NS		No	No
Locus_44		25	3	0.394	NS		No	No		-	-	-		ND	ND		2	0.375	*		No	No
Locus_46	v	7	1	0	ND		ND	ND		2	0.021	NS		No	No		1	0	ND		ND	ND
Locus_48		16	2	0.117	NS		No	No		2	0.061	NS		No	No		1	0	ND		ND	ND
Locus_49	v	27	2	0.371	NS		No	No		2	0.195	NS		No	No		1	0	ND		ND	ND
Locus_50	v	23	1	0	ND		ND	ND		8	0.799	NS		No	No		1	0	ND		ND	ND
Locus_52	v	30	2	0.278	NS		No	No		1	0	ND		No	No		2	0.062	NS		No	No
Locus_53		1	4	0.578	NS	Locus_25	No	No		-	-	-		ND	ND		2	0.365	NS		No	No
Locus_54		10	2	0.25	NS		No	No		3	0.12	NS	Locus_41	No	No		2	0.233	NS		No	No
Locus_55		4	2	0.286	NS		No	No		1	0	ND		No	No		1	0	NS		ND	ND
