# Supplementary material for: Development of 16 novel EST-SSR markers for species identification and cross-genus amplification in sambar, sika, and red deer
Source: PLoS One. 2022 Apr 1;17(4):e0265311. doi: 10.1371/journal.pone.0265311 (PMC8975116; doi:10.1371/journal.pone.0265311)
Supplement: S3 Table — Pairwise Queller and Goodnight relatedness was calculated by GenALEx 6.5. Relatedness based on maximum likelihood method was calculated by ML-Relate (https://www.montana.edu/kalinowski/software/ml-relate/index.html). (XLSX) [file pone.0265311.s003.xlsx]

## Sheet: 工作表1
Sambar
	S01	S02	S03	S04	S05	S06	S07	S08	S09	S10	S11	S12	S13	S14	S15	S16	S17	S18	S19	S20	S21	S22	S23	S24	S25	S26	S27	S28	S29	S30	S31	S32	S33	S34	S35	S36	S37	S38	S39	S40	S41	S42	S43	S44	S45
S01		0.200481	0.282259	0.668289	-0.0463366	0.166788	-0.128491	0.27852	-0.105632	0.377139	-0.115013	0.259014	0.347792	0.214553	-0.349146	0.509392	0.120867	-0.0437688	-0.400226	-0.294758	-0.312274	0.314885	0.245142	-0.157288	0.128518	-0.385642	-0.00819611	-0.0148526	0.493839	0.26151	-0.588417	0.00434757	0.353894	-0.366151	-0.326175	-0.319699	-0.349757	0.106536	-0.217424	-0.104671	0.349529	-0.396691	0.530625	-0.344209	0.330624
S02	0.5		-0.0952737	0.406566	0.0920177	-0.161364	0.0507621	0.201915	-0.296804	0.0478056	-0.262285	-0.0281481	0.3638	0.0696736	-0.734206	-0.0998948	-0.231283	-0.275401	0.285737	-0.572131	0.201677	0.289125	0.168374	0.072817	-0.0749475	0.0724759	-0.407035	0.0212888	0.274793	0.1294	-0.410404	-0.298578	-0.296723	-0.0807644	-0.0313216	-0.134805	0.030303	-0.664729	-0.126598	0.144259	-0.0346195	0.063977	0.23666	-0.348439	-0.136364
S03	0	0		-0.0561323	0.222575	0.388581	-0.0217843	0.0743567	-0.24266	-0.0880862	0.602661	0.214025	0.37987	0.0595817	-0.188057	-0.00404329	0.00865052	-0.0413062	-0.334495	-0.171618	-0.184638	0.0971158	0.124226	0.0128591	-0.312054	0.390437	-0.121453	0.317376	0.502631	0.471244	-0.152953	0.00681013	-0.198007	-0.479239	-0.103868	0.313663	-0.122837	0.189361	0.434945	-0.18115	-0.423877	0.0197058	0.245712	-0.0357173	0.365563
S04	0.56	0.31	0		-0.176337	-0.277778	0.274285	0.273654	-0.241681	0.278736	-0.421922	0.0785238	0.0159872	-0.309631	-0.248095	0.0853454	-0.189542	-0.49326	-0.408507	-0.669546	-0.402508	0.104782	0.0524257	-0.416027	-0.178067	-0.360983	-0.114334	-0.0893108	0.462006	-0.138509	-0.46608	-0.183046	0.216873	-0.235775	-0.142274	-0.501604	-0.416667	-0.327608	-0.318793	-0.141922	0.344663	-0.695615	0.219807	-0.514726	0.156566
S05	0.33	0.19	0	0.23		-0.19878	0.180489	0.307652	-0.318069	-0.219359	0.29526	-0.33449	0.169232	0.116635	-0.185813	0.243331	-0.498337	0.00478512	-0.23709	0.105114	0.163994	0.0130231	0.181279	0.504391	-0.0191226	0.389605	-0.0863231	0.126203	0.0362326	0.290642	-0.413442	-0.515358	-0.430325	0.0858837	-0.263055	0.513583	-0.0986696	0.0430934	0.111545	0.160179	-0.432595	-0.0258234	-0.135737	0.279913	-0.0670732
S06	0.37	0	0.02	0.06	0		-0.58997	-0.28952	-0.153442	0.123276	0.466216	0.102473	0.172302	0.0156371	-0.287365	0.0472837	0.435294	0.434559	0.0425553	0.172713	0.27233	0.483544	-0.53662	0.316941	0.346532	0.187097	0.446416	0.122785	-0.257851	0.392483	-0.164573	0.236255	-0.122739	-0.546886	0.0245798	0.428802	0.166667	0.156489	0.424219	0.376675	-0.0830054	0.489227	0.108696	0.319277	0.152273
S07	0.07	0.2	0	0.2	0.15	0		0.138225	-0.303361	-0.0922465	-0.194429	-0.321835	-0.381957	-0.166538	0.122306	-0.184314	-0.478205	-0.482531	-0.251679	-0.564189	-0.39178	0.0261881	0.346272	-0.134351	-0.309599	0.333953	-0.417315	0.350792	0.291273	0.150645	-0.41941	-0.244916	-0.0810027	-0.236856	-0.119735	0.0320946	-0.499002	-0.407814	-0.174682	-0.477439	-0.182929	-0.708506	-0.321531	-0.261814	0.118127
S08	0.04	0	0.23	0.16	0.21	0	0		0.082744	0.505233	0.201581	-0.073553	0.196538	0.0743707	-0.435846	0.0887684	-0.0534292	-0.366756	-0.288825	-0.4065	0.279317	0.163949	0.224583	-0.251383	-0.196456	0.126738	0.0152317	0.548118	0.486539	0.364972	-0.60036	-0.515227	0.0701715	0.354271	0.323373	-0.15875	-0.610444	0.0179673	-0.0513612	-0.502162	0.13898	-0.221838	-0.143725	-0.00857579	0.266078
S09	0	0.03	0	0	0	0.02	0.06	0.03		0.0697	-0.0322836	0.136731	-0.282334	-0.237149	-0.265666	0.0760224	0.254404	0.0389605	0.250564	0.128126	0.0825055	-0.0343363	-0.161881	-0.512938	-0.149105	-0.526567	-0.503058	-0.120531	-0.270448	-0.259709	0.0809469	0.170624	-0.0524936	0.314093	0.234585	0.00397399	-0.0421687	0.0772687	-0.245294	-0.573269	0.526139	-0.0830676	0.117489	0.0447504	0.158191
S10	0.03	0	0.12	0	0	0	0.05	0.5	0		-0.110671	-0.098681	-0.175422	0.0613267	-0.423861	0.165831	0.424949	0.2036	-0.0798845	-0.16947	0.190994	0.169031	-0.148859	-0.364394	-0.0633347	-0.152173	0.3429	0.318584	0.247863	0.292092	-0.532945	-0.158538	0.243862	-0.0878177	0.414518	-0.283108	-0.281609	0.287016	0.0562365	-0.0843779	0.369109	-0.0700355	0.247189	-0.162858	0.27116
S11	0	0	0.5	0	0.25	0.32	0	0.39	0.16	0		-0.205186	0.176356	0.293436	-0.13594	0.146609	0.072337	0.182631	-0.191908	-0.12259	0.266925	0.151557	-0.0834602	0.379623	0.163881	0.65307	-0.0283184	0.566883	0.0545845	0.643539	-0.181991	-0.101136	-0.265928	-0.248761	0.135362	0.603055	-0.313063	-0.0255828	0.418813	-0.110589	-0.535319	0.278435	-0.300823	0.332791	0.351044
S12	0.26	0.05	0	0.27	0.18	0	0	0	0.06	0	0		0.170819	-0.378143	0.117692	-0.0202914	-0.174184	-0.340775	-0.184821	0.190888	-0.400605	-0.260847	-0.0847061	-0.37892	-0.495895	-0.453445	0.178762	-0.308315	0.0580922	-0.183071	-0.0883037	0.413054	0.392063	0.0420391	0.0502791	-0.109821	0.0248822	0.0649529	0.123268	-0.306018	0.439978	0.180928	0.316139	-0.22882	-0.238355
S13	0.2	0.4	0.33	0	0.08	0	0.09	0.16	0	0	0	0.08		0.361684	-0.526472	0.115629	0.127169	-0.172569	-0.0915131	-0.108007	0.240021	0.318823	0.14467	0.21523	0.134819	0.153599	-0.000319199	0.0936618	0.196444	0.0558169	-0.390948	-0.382886	-0.279065	-0.194518	-0.315935	-0.104669	0.139388	-0.108792	0.216783	0.12357	-0.210988	0.1468	0.415389	-0.189651	0.224575
S14	0.02	0.01	0	0	0	0	0	0.05	0	0	0.19	0	0.23		-0.101118	0.596226	0.211333	0.321627	0.0260482	-0.00141845	0.0741322	0.264699	0.475298	0.456189	0.609659	0.237763	-0.145651	0.177826	0.0138884	0.416232	-0.69467	-0.364523	-0.0826781	-0.500581	-0.530491	-0.0877918	-0.32352	-0.2675	-0.223342	0.0321144	-0.38561	-0.0481676	0.109115	-0.237149	0.197964
S15	0	0	0.1	0	0	0	0.2	0	0	0	0	0	0	0.2		0.0459453	-0.447441	-0.191236	-0.292938	0.194907	-0.632829	-0.400345	-0.0277368	0.00175755	-0.0970399	-0.120714	-0.0204717	-0.33494	-0.399495	-0.215544	-0.331137	0.141449	0.173828	-0.339222	-0.412777	0.0144022	-0.399819	-0.370119	-0.366271	-0.253785	-0.131372	-0.22507	-0.481636	-0.341231	-0.380251
S16	0.33	0.01	0.05	0.11	0.06	0.2	0.2	0.03	0.06	0.26	0.15	0	0	0.15	0.09		-0.0726713	0.344394	-0.358149	0.135698	-0.189259	-0.0359626	0.230382	0.350039	0.37963	-0.158808	0.118053	-0.0201398	-0.0998948	0.324329	-0.508448	-0.171651	0.134571	-0.243377	-0.386111	-0.00625	-0.220741	0.203772	0.0625589	0.0100903	0.0592572	-0.266121	0.376957	0.0952947	0.0927382
S17	0.18	0.13	0	0.03	0	0.5	0	0.04	0.14	0	0	0	0	0.24	0	0.03		0.608456	0.375429	0.0688217	0.319389	0.507074	-0.339685	-0.290877	0.300238	-0.143806	0.00983738	0.08414	-0.175498	-0.0490754	-0.321756	-0.0665573	-0.242054	-0.294983	0.0892857	-0.0647321	0.139706	0.012573	-0.0567555	0.0239381	0.240687	0.137278	0.276854	-0.159816	0.508021
S18	0	0	0.1	0	0	0.09	0	0	0.05	0.36	0.43	0	0	0.3	0.01	0.29	0.31		0.306945	0.374552	0.232224	0.277155	-0.461009	0.225039	0.361665	-0.0147567	0.0429256	-0.196133	-0.60724	0.156589	-0.520285	-0.199613	-0.459783	-0.454909	-0.228992	0.35625	0.211397	-0.0943113	-0.0236673	0.33413	-0.1023	0.247572	0.129875	0.142231	0.0750334
S19	0	0.08	0	0.02	0	0.07	0.02	0	0.22	0	0	0	0	0.01	0.17	0	0.31	0.2		0.146671	0.4007	0.362249	-0.267606	-0.135365	0.115677	-0.0682644	-0.401721	-0.207817	-0.468148	-0.260799	-0.0860641	-0.0811082	-0.508396	0.0608356	0.0745946	0.186364	0.391432	-0.320826	-0.246385	0.100634	0.1498	0.314246	0.0255446	-0.0854282	-0.0208981
S20	0	0	0.06	0	0.18	0.01	0.13	0	0.1	0.05	0	0.05	0	0	0.16	0.21	0.11	0.04	0.19		-0.0262994	-0.181692	-0.164065	0.215641	0.154889	-0.343185	0.392338	-0.540406	-0.59135	-0.351872	0.00234787	0.150729	-0.0725005	0.0443418	-0.279143	0.128652	0.407012	0.428005	-0.00752668	0.343557	0.111361	0.427845	0.0975941	0.283032	-0.412833
S21	0	0.08	0	0	0.2	0	0	0.21	0.09	0	0	0	0.1	0	0	0	0.27	0.1	0.5	0.05		0.488064	-0.505794	0.210646	0.227545	0.36127	0.124536	0.292583	-0.41539	0.156443	-0.216824	-0.392053	-0.538948	0.119222	0.286836	0.333232	0.133495	-0.115995	0.211544	0.228119	-0.123984	0.463476	-0.187685	0.237411	0.108561
S22	0	0	0.13	0	0	0.22	0.01	0.06	0.1	0.1	0.03	0.01	0.08	0.14	0	0	0.21	0.19	0.22	0	0.25		-0.0766179	0.118244	0.510134	0.245902	0.0780663	0.335443	-0.0344963	0.312736	-0.4258	-0.247226	-0.330675	-0.215234	-0.121224	0.246475	0.0137131	-0.116533	0.0225722	0.0712065	0.163062	-0.0965523	0.102367	0.312948	0.481444
S23	0.04	0.5	0.34	0	0.03	0	0.34	0.14	0.12	0	0.17	0.02	0.33	0.35	0.27	0.08	0	0	0.05	0	0	0		0.0593727	0.0572336	-0.0456286	-0.53133	0.10813	0.609111	0.17057	-0.267075	-0.0660176	0.263108	-0.152834	-0.495739	-0.424292	-0.500587	-0.100688	-0.512709	-0.412426	-0.184743	-0.477018	0.0557257	-0.499873	0.00928297
S24	0.01	0.3	0	0	0.44	0.25	0	0	0	0	0.38	0	0.2	0.5	0	0.19	0	0	0	0.11	0	0.07	0.15		0.60455	0.496574	0.248754	0.0812375	-0.316945	0.39643	-0.11838	-0.129954	-0.205434	-0.311066	-0.412159	0.394676	0.0652412	-0.0703659	0.204359	0.592285	-0.619154	0.313775	-0.244279	0.375198	-0.273923
S25	0.1	0.29	0	0	0	0.13	0	0	0	0	0	0	0.22	0.5	0.25	0.17	0	0	0.19	0.02	0.18	0.21	0.2	0.56		0.0565315	0.139162	0.000969489	-0.344468	0.148551	-0.307985	-0.0566117	-0.0235289	-0.351281	-0.446028	0.0150266	-0.106936	-0.179456	-0.310061	0.429854	-0.0868396	0.0488825	-0.15054	0.118323	0.111929
S26	0	0.19	0.16	0	0.2	0.01	0.21	0.21	0	0	0.52	0	0.23	0.5	0	0	0	0	0.06	0	0.12	0.07	0.08	0.56	0.2		0.020816	0.70644	0.0166908	0.588206	-0.357131	-0.353296	-0.459904	-0.400427	0.10799	0.566667	-0.21563	-0.303734	0.513159	0.0349167	-0.738189	0.163708	-0.391354	0.120121	0.239369
S27	0.12	0	0.08	0	0.05	0.17	0	0.14	0	0.5	0	0.12	0.33	0	0.25	0.19	0	0.43	0	0.23	0	0	0	0.37	0	0.14		-0.0303711	-0.418745	0.0522596	-0.6781	-0.152183	0.118449	-0.389693	-0.0575006	-0.0264175	-0.114334	0.215278	0.34127	0.357845	0.0562438	0.271287	-0.124499	0.177803	-0.296153
S28	0	0	0.19	0	0.11	0	0.25	0.48	0	0.08	0.5	0	0.05	0.5	0	0	0	0	0	0	0.28	0.11	0.03	0.2	0	0.73	0.04		0.341328	0.703836	-0.467225	-0.202406	-0.0855092	-0.205105	0.431377	0.33483	-0.521097	-0.0276355	0.444472	-0.429469	-0.228063	-0.0965523	-0.204045	-0.0688958	0.592204
S29	0.14	0.21	0.55	0.07	0	0	0.29	0.36	0	0.12	0.03	0	0.5	0.11	0	0	0	0	0	0	0	0	0.58	0	0	0.13	0	0.43		0.311052	-0.27144	-0.00439152	0.313331	-0.242297	-0.0313216	-0.42731	-0.586777	-0.0266308	-0.260976	-0.42312	-0.121358	-0.388531	0.12509	-0.647416	0.276859
S30	0.13	0	0.17	0	0.23	0.12	0.03	0.25	0	0.17	0.51	0	0.1	0.5	0	0	0	0.17	0	0	0.24	0.2	0	0.38	0	0.49	0.02	0.71	0.5		-0.450189	-0.0632413	0.0682092	-0.339077	0.10932	0.420342	-0.496298	0.0354553	0.275052	-0.168768	-0.372549	0.0659259	-0.136773	0.165134	0.249068
S31	0	0	0.03	0	0	0	0	0	0.17	0	0.05	0.1	0	0.2	0	0	0	0	0.04	0.04	0.13	0	0.03	0	0	0.1	0	0	0.11	0.13		0.415304	-0.0802316	-0.225852	-0.0290687	-0.241282	0.281826	-0.139284	-0.456747	-0.122236	-0.330085	0.0811787	-0.337776	-0.559303	-0.531236
S32	0	0.07	0.02	0	0	0	0	0	0.03	0	0	0.24	0.01	0.16	0.08	0	0	0	0	0.05	0	0	0.11	0.23	0.15	0.29	0.01	0.25	0.13	0.21	0.37		0.618387	-0.288066	0.0791038	0.0284091	-0.124336	0.0937776	-0.240974	-0.0961613	0.23893	0.219889	-0.0799844	-0.485564	-0.118028
S33	0.11	0.11	0	0.08	0	0	0.03	0.03	0.01	0.09	0	0.5	0	0.5	0.21	0.06	0	0	0	0	0	0	0.27	0.05	0.05	0.06	0.5	0.25	0.4	0.2	0.17	0.63		-0.21639	-0.0789725	-0.518722	-0.682081	0.195852	-0.512277	-0.299767	0.317165	-0.157336	-0.178018	-0.64179	-0.216486
S34	0	0	0.01	0.03	0.04	0	0	0.32	0.17	0	0.14	0.01	0.03	0	0	0	0	0	0	0.02	0.03	0	0	0	0	0	0	0.11	0.04	0	0.15	0	0		0.185306	-0.0183611	-0.169983	-0.289257	-0.51178	-0.434355	0.234174	0.057843	-0.392809	-0.12561	-0.397255
S35	0	0	0	0	0.1	0.04	0	0.37	0	0.41	0.14	0.06	0	0	0	0	0	0	0.08	0	0.5	0	0	0	0	0.21	0.16	0.52	0	0.14	0.16	0.13	0.09	0.08		0.223913	-0.156162	-0.139746	0.270286	-0.33174	0.219344	0.300265	-0.219401	-0.247026	0.167303
S36	0.22	0.12	0	0.35	0.59	0.35	0.03	0	0.04	0	0.37	0.27	0	0	0	0	0.03	0.02	0	0	0	0	0	0.5	0	0.29	0.15	0.17	0	0.15	0	0.07	0	0	0		0.116956	-0.136653	0.485335	0.0933941	-0.21826	0.344853	-0.209129	0.367814	0.269424
S37	0.09	0.05	0	0.04	0.22	0.01	0	0	0	0	0	0.38	0.05	0	0	0	0.04	0.03	0.1	0.15	0.03	0	0	0.12	0	0	0	0	0	0	0.39	0	0	0	0	0.31		-0.0725191	0.185547	0.429177	-0.0635063	0.339481	0.382246	-0.0421687	-0.280303
S38	0	0	0.26	0	0	0.1	0	0.07	0.21	0.32	0.03	0	0	0	0	0.13	0	0.27	0.22	0.27	0.22	0.05	0	0	0	0	0.13	0	0	0.06	0.11	0.04	0.21	0	0.02	0	0		0.159784	-0.130832	0.0589794	-0.0948925	0.265184	-0.114688	-0.0261971
S39	0	0.14	0.05	0.1	0.21	0	0.18	0	0	0.13	0.06	0.5	0.24	0	0.01	0.17	0	0	0	0.14	0	0	0	0.13	0	0.48	0.4	0.2	0	0	0	0	0.08	0	0.05	0.52	0.45	0		0.0260061	-0.266631	0.226892	0.257133	0.11121	0.193892
S40	0.18	0.18	0.01	0.05	0.1	0.44	0.04	0	0	0.14	0	0	0.1	0	0	0.35	0.08	0.12	0.09	0.17	0.07	0.12	0	0.22	0.17	0.01	0.26	0	0	0	0	0	0	0	0	0	0.07	0.16	0.02		-0.313982	0.460516	0.0316107	0.0457114	-0.35278
S41	0.31	0.5	0	0.24	0	0	0.04	0	0.25	0.13	0	0.34	0.12	0	0.16	0	0	0	0.1	0.15	0	0.07	0.07	0	0.12	0	0.22	0	0.21	0	0	0.18	0.36	0.16	0.13	0	0.05	0	0	0.09		-0.195825	0.311659	-0.236287	0.14295
S42	0	0.5	0	0	0	0.3	0	0	0.04	0	0.23	0.18	0.37	0.12	0	0	0	0	0.26	0.2	0.24	0	0.26	0.42	0.24	0.31	0.25	0	0	0.02	0.13	0.39	0	0.01	0.23	0.45	0.12	0	0.01	0.26	0.08		-0.166582	0.111622	-0.314137
S43	0.25	0.13	0	0.17	0	0.17	0.17	0	0	0.17	0	0.02	0.23	0.16	0	0.26	0.21	0.04	0.09	0.26	0	0.02	0.04	0	0	0	0.13	0	0.16	0	0	0	0.07	0	0	0	0.15	0	0.26	0.23	0.08	0		-0.349921	0.276186
S44	0	0.07	0	0	0.27	0.14	0.07	0.04	0.5	0	0.5	0	0	0	0	0.1	0	0.27	0	0.18	0.08	0	0	0.24	0	0	0.04	0	0	0.3	0.15	0	0	0	0	0.35	0.27	0.14	0.13	0	0	0	0		-0.371166
S45	0	0	0.2	0.12	0	0.09	0.18	0.09	0.06	0	0	0	0	0.12	0	0	0.25	0.01	0.33	0	0.4	0.43	0	0	0	0	0	0.19	0.09	0	0	0	0	0	0.2	0	0	0.35	0	0.11	0.01	0	0.22	0
Red deer
	R01	R02	R03	R04	R05	R06	R07	R08	R09	R10	R11	R12	R13	R14	R15	R16	R17	R18	R19	R20	R21	R22	R23	R24	R25	R26	R27	R28	R29	R30	R31	R32	R33	R34	R35	R36	R37	R38	R39	R40	R41	R42	R43	R44	R45	R46
R01		-0.212352	-0.295397	-0.299438	-0.289211	-0.3216	-0.130225	-0.0859845	-0.0921742	0.00418594	-0.138106	-0.414615	-0.0872338	0.0596157	0.00418594	0.366541	0.136295	-0.473283	-0.509269	-0.0283356	-0.392268	-0.701414	0.0226324	-0.0271592	-0.145944	-0.455383	-0.0757491	-0.193873	-0.238295	-0.467834	-0.220598	-0.144322	-0.26157	-0.033885	-0.00102029	0.0366098	0.107749	-0.101299	-0.301892	-0.0884651	-0.310806	-0.405499	0.0664046	-0.306819	-0.55156	-0.104139
R02	0.07		0.35484	-0.194535	-0.204052	-0.174129	0.222728	0.412174	-0.0797553	0.495717	0.157988	0.068924	-0.521237	-0.044313	0.495717	0.0886281	0.291081	-0.264049	0.0297679	-0.132264	-0.21118	-0.450677	0.250641	-0.134625	-0.0590963	-0.263776	-0.165417	-0.36359	0.051455	-0.189769	-0.129385	0.150511	-0.430376	-0.217659	-0.132753	-0.409328	-0.154243	0.0852738	-0.0743351	-0.275258	-0.154136	-0.311933	-0.0446542	-0.459387	-0.406976	-0.193808
R03	0	0.21		-0.045396	0.115317	0.257468	0.227777	0.498643	0.144315	0.0773371	0.385117	0.142499	-0.351094	0.35612	0.0773371	-0.223023	0.120416	-0.0660963	-0.0527083	0.16325	-0.0514201	-0.136462	0.168734	0.149885	-0.229973	-0.346679	-0.338731	-0.330643	-0.0307367	0.116122	-0.212003	-0.0279482	-0.309758	0.13517	0.183771	-0.111707	-0.237145	-0.00654961	-0.301733	0.0491372	0.0732511	-0.0849833	0.327786	-0.233366	-0.034923	0.188027
R04	0	0.04	0		0.312454	0.181475	-0.0297122	-0.188221	0.337662	-0.370974	0.273063	0.227258	0.020024	0.194148	-0.370974	-0.0925669	-0.0667602	-0.327981	-0.647753	-0.0108786	-0.198523	-0.374145	-0.0816052	0.0370534	-0.253003	-0.252472	-0.436906	0.0218767	-0.284544	-0.416723	-0.542713	-0.2598	0.0148771	-0.294682	-0.0500171	-0.20639	-0.378273	-0.321425	-0.397123	-0.15518	0.270144	0.00452446	-0.116963	0.0447076	-0.462196	-0.101372
R05	0	0.04	0.17	0.23		1	-0.0291331	-0.085367	0.0465532	-0.08623	0.464474	0.0686688	-0.00919631	0.278729	-0.08623	-0.217524	0.0357831	-0.217471	-0.29042	0.166687	-0.0466086	-0.131307	0.0893879	-0.0622352	0.127409	-0.0886852	-0.242679	0.293891	0.162694	-0.143383	-0.120174	-0.119404	-0.0423397	0.052176	0.153108	-0.106485	-0.0665122	0.0899269	-0.295546	-0.233722	-0.000126071	-0.00301663	0.179288	0.23354	-0.242091	-0.178494
R06	0	0.09	0.22	0	1		0.0752013	-0.0482513	0.136435	-0.0490863	0.452056	0.135061	0.0741499	0.471658	-0.0490863	-0.199905	0.117949	-0.245932	-0.230241	0.297387	-0.0109664	-0.127578	0.233519	0.0951009	0.240222	-0.0618763	-0.240571	0.4877	0.292813	-0.180202	-0.102602	-0.0549627	0.0210404	0.104924	0.296634	-0.0315976	-0.0444652	0.165924	-0.365784	-0.226501	0.100795	0.0463406	0.338825	0.375997	-0.213275	-0.103085
R07	0.05	0.19	0.14	0.17	0	0		0.278415	0.0366835	0.187107	-0.142883	-0.0789626	-0.0853795	0.404819	0.187107	0.0266829	0.141429	-0.547606	-0.0839568	-0.218881	-0.304027	-0.575214	-0.0669447	0.0562507	0.144998	-0.0875341	-0.358341	-0.241115	-0.326838	-0.139272	-0.402114	-0.232866	-0.211601	-0.216534	0.505893	-0.495209	0.107899	-0.292798	-0.545948	-0.327868	0.0215472	-0.156095	0.140844	-0.143009	-0.725041	-0.292073
R08	0.14	0.5	0.48	0	0	0	0.38		0.191604	0.474776	0.287862	0.193137	-0.404988	0.0814705	0.474776	-0.268912	0.263159	-0.277717	-0.137068	-0.0763011	-0.179297	-0.407312	0.0497705	0.0980591	0.174266	-0.228387	-0.308181	-0.202677	-0.180136	-0.197957	-0.174757	0.115609	-0.362118	-0.176056	0.488674	-0.304692	-0.0344217	0.159155	-0.198864	-0.537	-0.0378099	-0.125236	-0.16219	-0.19612	-0.54147	-0.146403
R09	0.1	0	0.24	0.35	0	0	0.05	0.39		-0.0204134	0.210947	0.178093	-0.111579	0.147729	-0.0204134	-0.0974156	0.255424	-0.298269	-0.26821	-0.0281547	-0.287835	-0.208105	-0.197731	0.197628	-0.180805	-0.0228686	-0.444497	0.1498	-0.383015	-0.08031	-0.488269	-0.289043	-0.153483	-0.164134	0.224067	-0.0138208	-0.230897	-0.164366	-0.504502	-0.333275	0.208259	0.183563	0.0623558	0.0133264	-0.344394	-0.24886
R10	0.19	0.16	0	0	0	0	0.25	0.5	0.18		0.0452146	-0.0516338	-0.318203	0.0807513	1	0.448739	0.723469	-0.370174	0.112047	-0.0770922	-0.180304	-0.614003	0.222144	0.0385532	0.265439	-0.229394	-0.215287	-0.246062	0.11425	-0.241458	0.00518337	0.11489	-0.401618	-0.176991	0.117059	-0.231677	0.0508022	0.137677	-0.199943	-0.425058	-0.281365	-0.368927	-0.163053	-0.277777	-0.46605	-0.340016
R11	0	0	0.24	0.32	0.31	0.21	0	0.24	0	0		0.330341	-0.288349	0.156079	0.0452146	-0.241246	0.170101	-0.194966	0.040249	0.033155	-0.231419	0.0335908	0.288966	0.00278409	0.172956	-0.11867	-0.35348	0.0743701	0.211707	-0.174615	-0.066615	0.0361969	-0.0814164	0.0159292	0.222641	-0.029768	-0.17263	0.337947	-0.313007	-0.189707	0.0376538	-0.0361323	0.350611	0.0402451	0.0374182	-0.0264587
R12	0	0.19	0	0.18	0.01	0.11	0	0.13	0.05	0	0.24		-0.142799	0.145629	-0.0516338	-0.030737	0.151379	-0.0891726	-0.0133005	-0.358698	-0.0900851	0.195367	-0.284988	-0.177995	0.154592	0.0274901	-0.554094	0.0161291	-0.273504	-0.063172	-0.42239	-0.271714	0.187722	-0.171079	0.272384	-0.443964	0.130403	-0.0499657	-0.251066	-0.228751	0.328274	0.25316	-0.0174143	0.106806	-0.0374419	-0.321635
R13	0	0	0	0	0.07	0.12	0	0	0	0	0	0		-0.00990633	-0.318203	0.038646	-0.19729	0.396251	0.0211358	0.322854	0.150829	0.117502	0.0451943	0.273681	0.0832152	0.471543	0.258402	0.106838	0.122518	0.0222869	0.277039	-0.0757092	0.64886	0.0947565	0.307922	0.259854	0.132462	-0.25369	-0.139886	0.378604	0.438715	0.350618	0.0636598	0.521285	0.0845025	0.244207
R14	0.13	0	0.06	0.17	0.1	0.17	0.37	0	0	0.14	0	0.3	0		0.0807513	0.162302	0.212018	-0.305712	-0.291366	0.071882	-0.208643	-0.429392	0.171579	0.261221	-0.137589	-0.257732	-0.333895	0.204937	-0.122035	-0.144356	-0.294469	-0.216216	-0.130346	0.051466	0.247409	-0.107383	0.179964	-0.0920647	-0.584747	-0.053559	0.0763808	-0.158214	0.254267	-0.0750631	-0.349409	0.00588778
R15	0.19	0.16	0	0	0	0	0.25	0.5	0.18	1	0	0	0	0.14		0.448739	0.723469	-0.370174	0.112047	-0.0770922	-0.180304	-0.614003	0.222144	0.0385532	0.265439	-0.229394	-0.215287	-0.246062	0.11425	-0.241458	0.00518337	0.11489	-0.401618	-0.176991	0.117059	-0.231677	0.0508022	0.137677	-0.199943	-0.425058	-0.281365	-0.368927	-0.163053	-0.277777	-0.46605	-0.340016
R16	0.48	0.07	0	0	0	0	0.18	0	0.07	0.5	0	0	0	0.13	0.5		0.505759	-0.259123	0.00791923	-0.0639458	-0.0673496	-0.451584	0.133243	0.232927	0.171264	-0.273059	-0.00644397	-0.287542	0.0212298	-0.2819	-0.229733	-0.155526	0.00865161	-0.148344	-0.066572	-0.0304201	-0.00670941	-0.320342	-0.291771	0.0953404	-0.0254547	-0.317029	0.0722392	-0.168408	-0.182848	-0.118691
R17	0.18	0.13	0.04	0	0	0	0.07	0.16	0.17	0.61	0	0.13	0	0.14	0.61	0.34		-0.253449	0.191394	-0.0248529	-0.155378	-0.374209	0.0944875	-0.0115217	0.228896	-0.200961	-0.279237	-0.12972	0.0731401	-0.0305135	-0.0450626	0.0692118	-0.291053	-0.0461615	0.3404	-0.175251	0.0867151	0.0736583	-0.348767	-0.403153	-0.174336	-0.185553	0.0334834	-0.171147	-0.434244	-0.307627
R18	0	0	0.02	0	0	0	0	0	0	0	0	0	0.5	0	0	0	0		-0.0923168	0.261555	0.294434	0.380887	-0.217889	-0.067975	-0.267718	0.30612	0.0776327	0.128106	0.0450062	0.351825	0.518106	-0.0598129	0.305512	0.324509	-0.250775	-0.0153509	-0.454723	-0.339495	0.149891	0.159851	-0.0807324	0.279211	-0.176825	0.192476	0.409607	0.0810381
R19	0	0.05	0.04	0	0	0	0.07	0	0	0.04	0	0	0	0	0.04	0.02	0.17	0		-0.407343	-0.338526	0.181138	-0.209671	-0.310225	0.324199	0.360256	-0.251785	-0.0541279	-0.00683375	0.218019	0.208786	0.0909514	-0.118235	-0.176073	0.216505	-0.413189	-0.281588	-0.291087	-0.0475488	0.0229619	0.037148	0.111415	0.341806	0.158276	-0.0184871	-0.41393
R20	0.03	0.05	0.2	0	0	0.03	0.07	0.02	0.18	0.05	0	0	0.18	0	0.05	0	0.01	0.14	0.05		0.526922	-0.12108	0.430243	0.288691	-0.225541	-0.275587	0.266086	-0.101946	0.456376	0.00454944	0.194031	0.0118076	0.224946	0.394924	0.00519712	0.391334	-0.265831	0.0111065	-0.182473	0.634076	0.0304674	-0.260178	0.339915	0.0330587	0.184553	0.571833
R21	0.02	0.09	0	0	0	0	0.06	0.07	0.03	0.07	0	0	0.06	0	0.07	0	0.02	0.14	0.1	0.48		-0.0572282	-0.00117545	0.0471411	-0.150739	-0.436705	0.0122807	-0.187346	0.239081	0.0227909	-0.132769	-0.237635	0.0461265	0.12764	-0.231317	-0.127305	-0.0752904	-0.377049	-0.150416	0.348126	0.0753382	-0.160865	0.028396	0.000708537	0.0667638	0.360771
R22	0	0	0	0	0	0	0	0	0	0	0	0	0	0	0	0	0	0.35	0.35	0	0.05		-0.273527	-0.393685	-0.154893	0.412063	-0.0825453	-0.138886	-0.013492	0.614917	0.0742742	-0.260253	0.535834	-0.0325235	0.0255731	-0.0763725	-0.503188	-0.322858	0.0812017	0.35337	0.222655	0.392996	0.174007	0.321129	0.375257	-0.10857
R23	0	0	0.15	0	0	0	0	0	0	0	0.05	0	0	0	0	0	0	0	0.08	0.42	0	0.07		0.49451	0.0976997	-0.213248	0.0857493	-0.152984	0.525101	-0.324368	0.020765	0.138659	0.0397708	0.109241	-0.160826	0.148789	-0.277217	0.342652	-0.19481	0.209086	0.0473225	-0.357551	0.311286	-0.0297455	-0.122362	0.352651
R24	0.02	0	0.04	0	0	0	0	0.23	0.2	0.18	0	0	0	0.13	0.18	0.2	0	0.1	0	0	0	0	0.35		0.105764	-0.357211	0.192857	-0.0460355	0.164705	-0.144854	-0.100229	0.265328	0.0963017	0.121744	0.254301	0.472805	-0.180985	-0.135684	-0.284943	0.0974366	0.208409	-0.334923	0.150966	-0.101431	-0.119123	0.292692
R25	0.26	0.01	0	0	0	0.02	0.02	0.2	0	0.17	0.11	0.19	0.05	0	0.17	0.12	0.21	0	0.5	0	0	0	0	0.03		0.171777	-0.0778716	0.250083	0.17898	-0.306061	-0.0411366	0.176679	0.0838392	-0.326481	0.463898	-0.170535	0.000271366	-0.243274	-0.0232588	-0.356383	0.000211222	-0.0106538	0.203549	0.342733	-0.205284	-0.30263
R26	0	0	0	0	0	0	0	0	0	0	0	0.07	0.27	0	0	0	0.14	0.22	0.42	0	0	0.5	0	0	0.23		-0.123974	0.166817	-0.183455	0.0768491	0.27486	-0.186833	0.462942	-0.179651	0.124726	-0.429867	-0.210743	-0.137994	0.10076	-0.0850839	0.283652	0.601279	-0.00666783	0.609551	0.00954427	-0.439629
R27	0.08	0.03	0	0	0	0	0	0	0	0	0	0	0.13	0	0	0.18	0	0.18	0	0.18	0.04	0.13	0	0.13	0	0		-0.330039	0.576434	0.0570017	0.422725	0.469742	0.265328	0.13132	0.00293251	0.526112	-0.480364	-0.247927	0.379651	0.461239	-0.00826704	-0.457696	0.117656	-0.179449	0.100975	0.178377
R28	0.01	0	0	0.16	0.32	0.5	0	0.09	0.32	0	0.01	0.1	0.1	0.24	0	0	0	0.14	0.07	0	0	0	0	0.32	0.27	0.14	0		-0.208889	-0.20535	0.0819463	-0.0132732	-0.193129	-0.102995	0.071479	-0.0891351	0.0413748	-0.218671	-0.131388	-0.37827	-0.266826	0.154915	-0.0646429	0.327034	-0.127129	-0.36454
R29	0	0	0	0	0	0	0	0	0	0	0.07	0	0.11	0	0	0	0	0.04	0.07	0.22	0.14	0.12	0.11	0	0	0.05	0.54	0		-0.00091894	0.392528	0.448796	0.121871	0.290584	-0.0942654	0.387506	-0.369785	0.134763	0.243766	0.222268	0.0259752	-0.358393	0.427442	0.0285664	0.179631	0.247898
R30	0	0.01	0.1	0	0	0	0	0	0	0	0	0	0	0	0	0	0	0.28	0.25	0	0.2	0.5	0	0.07	0	0.17	0.17	0	0.1		-0.00547178	-0.212009	0.235919	0.267884	0.26903	0.146269	-0.220689	-0.299295	-0.205977	0.157445	-0.0941779	0.0728819	0.103346	-0.0907134	-0.00430039	-0.0640243
R31	0	0	0	0	0	0	0	0	0	0.07	0	0	0.19	0	0.07	0.07	0.17	0.44	0.15	0.21	0	0.05	0	0	0.15	0.22	0.44	0.09	0.23	0.07		0.599185	0.0102289	0.253069	0.0184707	0.209809	-0.339091	0.130128	0.46473	0.125563	-0.237216	-0.0791962	-0.0329083	0.100375	0.2578	-0.0849429
R32	0.1	0.26	0	0	0	0	0	0.17	0	0	0	0.16	0	0	0	0	0.04	0	0.18	0	0	0	0	0.36	0.62	0.04	0.22	0.04	0.22	0	0.53		-0.285183	0.0856047	0.059431	0.360197	-0.277084	0.0321971	0.608815	-0.0970107	-0.152697	-0.357418	0.0776544	-0.149507	0.0367223	-0.0841736
R33	0	0	0	0	0	0	0	0	0	0	0.03	0.11	0.5	0	0	0	0	0.24	0.05	0.02	0.01	0.5	0	0	0.04	0.32	0.26	0	0.35	0.25	0	0		-0.0815216	0.384219	0.183395	-0.119269	-0.276906	-0.202318	0.49834	0.499345	0.164899	0.108131	0.334439	0.231385	0.152882
R34	0.02	0	0.24	0	0	0	0	0	0	0	0	0.03	0.02	0.03	0	0.02	0	0.42	0	0.3	0.08	0.01	0.02	0.09	0	0	0	0	0.11	0.09	0.07	0	0		-0.10692	0.208837	-0.251602	0.410104	-0.0865373	0.101087	-0.154665	-0.164242	0.294669	-0.067825	0.037313	0.112393
R35	0	0.09	0	0	0.21	0.31	0.32	0.16	0	0	0.05	0.07	0.37	0	0	0	0	0	0	0	0	0.09	0	0	0.2	0	0.19	0	0.08	0.2	0	0	0.39	0		0.216767	0.399717	-0.0462438	-0.4787	-0.0214332	0.185741	0.0806041	0.146188	0.185044	-0.235198	0.037313
R36	0.07	0	0.1	0	0	0	0	0	0.2	0	0	0	0.13	0	0	0.05	0	0	0	0.28	0	0.07	0.04	0.37	0.08	0	0.5	0	0.14	0.25	0.19	0.42	0.16	0.16	0.26		-0.240128	-0.228591	-0.0290644	0.439407	-0.145232	-0.398828	0.245834	-0.253647	0.208484	-0.235198
R37	0.25	0	0	0	0	0	0.12	0.07	0	0.05	0	0.26	0.08	0.19	0.05	0.05	0.01	0	0	0.03	0.2	0	0	0	0	0	0	0.08	0	0	0	0.02	0	0.03	0.13	0.01		-0.368526	-0.464919	-0.352801	-0.0968802	-0.0226078	-0.06094	-0.0934917	-0.460765	0.208484
R38	0	0	0	0	0	0	0	0.17	0	0.1	0.19	0.11	0	0	0.1	0	0	0	0	0	0	0	0.23	0.15	0.01	0	0	0	0	0	0.02	0.01	0	0.13	0	0	0		-0.199999	-0.237545	-0.0444353	-0.0639743	-0.100243	0.0424332	-0.464267	-0.172807
R39	0.08	0.11	0	0.08	0	0	0	0.16	0.01	0	0	0.06	0	0	0	0	0	0.15	0.06	0	0	0.22	0	0	0.06	0.1	0.28	0.2	0.17	0	0.29	0.53	0.09	0	0	0.06	0.02	0		-0.0332407	-0.10999	-0.0357176	-0.0844702	0.0311008	0.236183	-0.225821
R40	0	0	0	0	0	0	0	0	0	0.02	0	0	0.16	0	0.02	0.18	0	0.09	0.07	0.5	0.31	0.33	0	0	0	0	0.5	0	0.05	0.18	0.25	0	0.35	0	0	0.22	0	0	0.19		0.237709	-0.199816	0.559655	-0.0202142	0.58228	0.768587
R41	0	0	0	0.15	0	0	0.11	0	0.09	0	0	0.1	0.29	0	0	0	0	0	0.01	0	0	0.02	0	0.06	0	0.22	0	0.08	0	0	0	0	0.39	0	0.14	0	0	0.11	0	0.28		0.554613	0.131374	0.481762	0.0340817	0.149742
R42	0	0	0	0	0.09	0.13	0	0	0.09	0	0	0	0.39	0	0	0	0	0.24	0.07	0	0	0.19	0	0	0	0.33	0	0.24	0	0	0.05	0	0.04	0	0.37	0	0.04	0.06	0.07	0	0.57		-0.0844698	0.704071	-0.0881976	-0.224238
R43	0.05	0	0.2	0	0	0.01	0.16	0	0	0	0.18	0.01	0	0.46	0	0.13	0	0.02	0.26	0	0	0.1	0.03	0	0.17	0.13	0	0	0.35	0.16	0	0.07	0	0.24	0	0.12	0.04	0	0.06	0.25	0.03	0.06		0.133566	0.485069	0.276985
R44	0	0	0	0	0	0.03	0	0	0.05	0	0	0	0.26	0	0	0	0.02	0.12	0.07	0	0	0.08	0	0	0.25	0.53	0	0.24	0	0	0.05	0	0.23	0	0.07	0	0	0.16	0.13	0	0.49	0.48	0		0.0372987	-0.116022
R45	0	0	0	0	0	0	0	0	0	0	0	0	0	0	0	0.05	0.02	0.3	0.09	0	0	0.5	0	0.07	0	0.29	0.08	0	0.05	0	0.19	0.02	0.25	0	0	0.14	0	0	0.25	0.29	0	0	0.16	0.19		0.0777675
R46	0	0	0.15	0	0	0	0	0	0	0	0	0	0.17	0	0	0	0	0.26	0	0.5	0.34	0.01	0.09	0	0	0	0.2	0	0.09	0.08	0.18	0	0	0.32	0	0.32	0	0	0	0.53	0	0	0	0	0
Sika
	Si01	Si02	Si03	Si04	Si05	Si06	Si07	Si08	Si09	Si10	Si11	Si12	Si13	Si14	Si15	Si16	Si17	Si18	Si19	Si20	Si21	Si22	Si23	Si24	Si25	Si26	Si27	Si28	Si29	Si30
Si01		0.200481	0.282259	0.668289	-0.0463366	0.166788	-0.128491	0.27852	-0.105632	0.377139	-0.115013	0.259014	0.347792	0.214553	-0.349146	0.509392	0.120867	-0.0437688	-0.400226	-0.294758	-0.312274	0.314885	0.245142	-0.157288	0.128518	-0.385642	-0.00819611	-0.0148526	0.493839	0.26151
Si02	0.07		-0.0952737	0.406566	0.0920177	-0.161364	0.0507621	0.201915	-0.296804	0.0478056	-0.262285	-0.0281481	0.3638	0.0696736	-0.734206	-0.0998948	-0.231283	-0.275401	0.285737	-0.572131	0.201677	0.289125	0.168374	0.072817	-0.0749475	0.0724759	-0.407035	0.0212888	0.274793	0.1294
Si03	0.14	0		-0.0561323	0.222575	0.388581	-0.0217843	0.0743567	-0.24266	-0.0880862	0.602661	0.214025	0.37987	0.0595817	-0.188057	-0.00404329	0.00865052	-0.0413062	-0.334495	-0.171618	-0.184638	0.0971158	0.124226	0.0128591	-0.312054	0.390437	-0.121453	0.317376	0.502631	0.471244
Si04	0.01	0	0		-0.176337	-0.277778	0.274285	0.273654	-0.241681	0.278736	-0.421922	0.0785238	0.0159872	-0.309631	-0.248095	0.0853454	-0.189542	-0.49326	-0.408507	-0.669546	-0.402508	0.104782	0.0524257	-0.416027	-0.178067	-0.360983	-0.114334	-0.0893108	0.462006	-0.138509
Si05	0	0	0.52	0.12		-0.19878	0.180489	0.307652	-0.318069	-0.219359	0.29526	-0.33449	0.169232	0.116635	-0.185813	0.243331	-0.498337	0.00478512	-0.23709	0.105114	0.163994	0.0130231	0.181279	0.504391	-0.0191226	0.389605	-0.0863231	0.126203	0.0362326	0.290642
Si06	0	0.01	0.5	0	0.64		-0.58997	-0.28952	-0.153442	0.123276	0.466216	0.102473	0.172302	0.0156371	-0.287365	0.0472837	0.435294	0.434559	0.0425553	0.172713	0.27233	0.483544	-0.53662	0.316941	0.346532	0.187097	0.446416	0.122785	-0.257851	0.392483
Si07	0.19	0	0.03	0	0.64	0.63		0.138225	-0.303361	-0.0922465	-0.194429	-0.321835	-0.381957	-0.166538	0.122306	-0.184314	-0.478205	-0.482531	-0.251679	-0.564189	-0.39178	0.0261881	0.346272	-0.134351	-0.309599	0.333953	-0.417315	0.350792	0.291273	0.150645
Si08	0.37	0.7	0.49	0	0	0	0		0.082744	0.505233	0.201581	-0.073553	0.196538	0.0743707	-0.435846	0.0887684	-0.0534292	-0.366756	-0.288825	-0.4065	0.279317	0.163949	0.224583	-0.251383	-0.196456	0.126738	0.0152317	0.548118	0.486539	0.364972
Si09	0	0.1	0.33	0	0.49	0.5	0.09	0.08		0.0697	-0.0322836	0.136731	-0.282334	-0.237149	-0.265666	0.0760224	0.254404	0.0389605	0.250564	0.128126	0.0825055	-0.0343363	-0.161881	-0.512938	-0.149105	-0.526567	-0.503058	-0.120531	-0.270448	-0.259709
Si10	0.37	0	0.66	0.43	0.41	0.04	0.29	0.44	0.21		-0.110671	-0.098681	-0.175422	0.0613267	-0.423861	0.165831	0.424949	0.2036	-0.0798845	-0.16947	0.190994	0.169031	-0.148859	-0.364394	-0.0633347	-0.152173	0.3429	0.318584	0.247863	0.292092
Si11	0	0.11	0	0.34	0.56	0.15	0.17	0	0.42	0		-0.205186	0.176356	0.293436	-0.13594	0.146609	0.072337	0.182631	-0.191908	-0.12259	0.266925	0.151557	-0.0834602	0.379623	0.163881	0.65307	-0.0283184	0.566883	0.0545845	0.643539
Si12	0	0.5	0	0.27	0.3	0.07	0.16	0	0	0.27	0		0.170819	-0.378143	0.117692	-0.0202914	-0.174184	-0.340775	-0.184821	0.190888	-0.400605	-0.260847	-0.0847061	-0.37892	-0.495895	-0.453445	0.178762	-0.308315	0.0580922	-0.183071
Si13	0	0.5	0	0.42	0	0	0	0.28	0	0	0.25	0.38		0.361684	-0.526472	0.115629	0.127169	-0.172569	-0.0915131	-0.108007	0.240021	0.318823	0.14467	0.21523	0.134819	0.153599	-0.000319199	0.0936618	0.196444	0.0558169
Si14	0	0	0	0.25	0.12	0.11	0.06	0	0	0	0.26	0.54	0.57		-0.101118	0.596226	0.211333	0.321627	0.0260482	-0.00141845	0.0741322	0.264699	0.475298	0.456189	0.609659	0.237763	-0.145651	0.177826	0.0138884	0.416232
Si15	0	0.45	0.59	0	0.1	0	0	0.74	0.12	0.07	0.11	0.25	0.05	0		0.0459453	-0.447441	-0.191236	-0.292938	0.194907	-0.632829	-0.400345	-0.0277368	0.00175755	-0.0970399	-0.120714	-0.0204717	-0.33494	-0.399495	-0.215544
Si16	0.3	0.07	0.01	0.01	0.21	0.11	0	0.02	0.63	0.28	0.23	0.5	0	0	0		-0.0726713	0.344394	-0.358149	0.135698	-0.189259	-0.0359626	0.230382	0.350039	0.37963	-0.158808	0.118053	-0.0201398	-0.0998948	0.324329
Si17	0.01	0.55	0	0.23	0	0.02	0	0.01	0	0	0.62	0.5	0.6	0.34	0	0.37		0.608456	0.375429	0.0688217	0.319389	0.507074	-0.339685	-0.290877	0.300238	-0.143806	0.00983738	0.08414	-0.175498	-0.0490754
Si18	0.16	0	0.5	0.05	0.63	0.18	0.54	0	0.5	0.05	0.5	0.3	0	0.23	0	0.19	0.04		0.306945	0.374552	0.232224	0.277155	-0.461009	0.225039	0.361665	-0.0147567	0.0429256	-0.196133	-0.60724	0.156589
Si19	0.38	0.02	0.61	0.42	0.33	0.11	0.2	0.35	0.12	0.61	0	0.05	0.03	0.11	0.61	0.38	0.04	0.39		0.146671	0.4007	0.362249	-0.267606	-0.135365	0.115677	-0.0682644	-0.401721	-0.207817	-0.468148	-0.260799
Si20	0.03	0.16	0.53	0.01	0.21	0	0	0.61	0.21	0.57	0.07	0.5	0	0.22	0.4	0.57	0	0	0.08		-0.0262994	-0.181692	-0.164065	0.215641	0.154889	-0.343185	0.392338	-0.540406	-0.59135	-0.351872
Si21	0.03	0.16	0.53	0.01	0.21	0	0	0.61	0.21	0.57	0.07	0.5	0	0.22	0.4	0.57	0	0	0.08	1		0.488064	-0.505794	0.210646	0.227545	0.36127	0.124536	0.292583	-0.41539	0.156443
Si22	0	0.76	0.11	0	0	0.5	0	0.7	0	0.36	0.24	0	0.15	0	0.3	0.5	0.47	0.19	0	0.27	0.27		-0.0766179	0.118244	0.510134	0.245902	0.0780663	0.335443	-0.0344963	0.312736
Si23	0	0.21	0	0	0.15	0.39	0.1	0	0.05	0	0.59	0.35	0.5	0.29	0.11	0.21	0.77	0.2	0.21	0	0	0.24		0.0593727	0.0572336	-0.0456286	-0.53133	0.10813	0.609111	0.17057
Si24	0	0	0.16	0	0.5	0.3	0.45	0	0.03	0.03	0.11	0	0	0.47	0.58	0	0.26	0	0.12	0.51	0.51	0	0.45		0.60455	0.496574	0.248754	0.0812375	-0.316945	0.39643
Si25	0	0.45	0.47	0.04	0.15	0.63	0.04	0.34	0.05	0.13	0.36	0	0.5	0	0.64	0	0.11	0.5	0.29	0.04	0.04	0.71	0.59	0.15		0.0565315	0.139162	0.000969489	-0.344468	0.148551
Si26	0	0	0	0.42	0.04	0.45	0.23	0	0.5	0.58	0.28	0.01	0	0	0	0.71	0.18	0	0.08	0.28	0.28	0.2	0.5	0	0		0.020816	0.70644	0.0166908	0.588206
Si27	0	0.17	0	0.16	0.11	0.62	0.32	0	0	0.06	0.48	0.27	0	0	0	0.3	0.5	0.07	0	0.01	0.01	0.2	0.49	0	0.15	0.76		-0.0303711	-0.418745	0.0522596
Si28	0	0.42	0.06	0	0	0	0	0.24	0	0	0	0.5	0.5	0.6	0.41	0	0.39	0	0	0.42	0.42	0.5	0.44	0.68	0.4	0	0.06		0.341328	0.703836
Si29	0	0	0	0.31	0.6	0.32	0.2	0	0.02	0.31	0.07	0.52	0	0	0	0.36	0	0.3	0.05	0.63	0.63	0.36	0	0.16	0	0.06	0.61	0.5		0.311052
Si30	0.43	0.2	0	0.12	0	0	0	0.23	0	0.21	0	0.26	0.12	0	0.45	0.24	0.23	0.1	0.4	0	0	0	0.13	0.01	0	0	0	0.08	0
